# Supplementary material for: Sexual Selection in Mosquitofish: Differences in the Use of Mating Cues Between Sexes
Source: Animals (Basel). 2025 May 21;15(10):1489. doi: 10.3390/ani15101489 (PMC12108260; doi:10.3390/ani15101489)
Supplement: Supplementary file 1 [file animals-15-01489-s001.zip]

Archive with 1 entries (1 files):
- animals-3581140-supplementary.pdf
